# Supplementary material for: Design, Structure–Activity Relationships, and Computational Modeling Studies of a Series of α-Helix Biased, Ultra-Short Glucagon-like Peptide-1 Receptor Agonists
Source: Molecules. 2024 Dec 24;30(1):12. doi: 10.3390/molecules30010012 (PMC11721672; doi:10.3390/molecules30010012)
Supplement: Supplementary file 1 [file molecules-30-00012-s001.zip]

Archive with 1 entries (1 files):
- molecules-2974778-supplementary.pdf
